# Supplementary material for: False lumen/true lumen wall pressure ratio is increased in acute non-A non-B aortic dissection
Source: Interact Cardiovasc Thorac Surg. 2022 May 13;35(3):ivac138. doi: 10.1093/icvts/ivac138 (PMC9486891; doi:10.1093/icvts/ivac138)
Supplement: ivac138_Supplementary_Data [file ivac138_supplementary_data.zip]

Archive with 2 entries (2 files):
- Supplementary Files.docx
- Supporting information.xlsx
