# Supplementary material for: False lumen/true lumen wall pressure ratio is increased in acute non-A non-B aortic dissection
Source: Interact Cardiovasc Thorac Surg. 2022 May 13;35(3):ivac138. doi: 10.1093/icvts/ivac138 (PMC9486891; doi:10.1093/icvts/ivac138)
Supplement: ivac138_Supplementary_Data [file ivac138_supplementary_data.zip › Supporting information.xlsx]

## Sheet: Supporting information
																						Pressure, True lumen			Pressure, False lumen			False lumen/True lumen wall pressure ratio			Wall shear stress, True lumen			Wall shear stress, False lumen
StudyID	Group	Study group	Age (year)	Male sex	MFS	BAV	Arch anomaly	HTN	Arch entry	Tear width (mm))	Distance to LSA (mm)	Distal extent of dissection	Hospital death	Malperfusion	Rupture	Complicated	Treatment	Conservative therapy	TEVAR	FET	Openrepair	P_TL_early systole	P_TL_mid-systole	P_TL_late systole	P_FL_early systole	P_FL_mid-systole	P_FL_late systole	P_FL/TL_early systole	P_FLTL_mid systole	P_FLTL_late systole	WSS_TL_early systole	WSS_TL_mid-systole	WSS_TL_late systole	WSS_FL_early systole	WSS_FL_mid-systole	WSS_FL_late systole
1	typeB	0	74	1	0	0	0	1	0	5	27	iliac	0	no	no	no	conservative	1	0	0	0	15268.6	16774.3	11766	13240.5	15594	11898.1	0.867172	0.929636	1.01123	3.47824	3.64486	1.96275	0.008893	0.011332	0.0159038
2	typeB	0	46	1	0	0	0	1	0	8	0	abdominal	0	limb	no	yes	emergencyTEVAR	0	1	0	0	13830.7	16807.1	12736.3	13452.7	16360.8	12572.7	0.972669	0.973446	0.987155	1.9722	1.79708	0.597764	2.61267	2.61416	1.78903
3	typeB	0	30	1	1	1	1	0	0	13.9	5	iliac	0	no	no	no	conservative	1	0	0	0	13270.4	16109.4	12299.4	13371	16046	12296.9	1.00758	0.996064	0.999797	2.91573	3.52922	2.15809	1.77425	1.68064	1.03012
4	typeB	0	51	1	0	0	0	0	0	5.2	17.4	abdominal	0	no	no	no	conservative	1	0	0	0	13064.6	15285.8	11347.5	13149.6	15477.4	11452.7	1.00651	1.01253	1.00927	2.68404	4.05191	3.94958	1.69207	2.29321	1.25481
5	typeB	0	51	1	0	0	0	1	0	6.5	4.4	iliac	0	no	no	no	conservative	1	0	0	0	14197.2	16828.5	12567	14327.1	16942.3	12618	1.00915	1.00676	1.00406	2.8316	3.03498	1.57403	2.39418	2.38726	0.999815
6	typeB	0	52	1	0	0	1	1	0	9.5	11.8	iliac	0	no	no	no	conservative	1	0	0	0	14432.8	16149.7	11374	13948.7	15430.1	11097.8	0.966458	0.955442	0.975717	2.90449	3.14791	1.24034	3.00309	3.13805	1.7374
7	typeB	0	67	1	0	0	0	1	0	14.6	23.9	iliac	0	no	no	no	conservative	1	0	0	0	12639.3	14697.9	11041.9	13333.9	15409.4	11332.4	1.05495	1.04841	1.02631	3.99471	5.33604	4.21718	2.98416	3.74766	1.80072
8	nonAnonB	1	54	1	0	0	0	1	1	5	1	abdominal	0	no	no	no	conservative	1	0	0	0	13124.4	15549.8	11805.4	13396	15651.4	11725	1.02069	1.00653	0.99319	3.67017	3.82258	2.09262	1.72613	1.59611	0.678612
9	nonAnonB	1	62	0	0	0	0	1	1	20	0	iliac	0	kidney	no	yes	openFETwitihn2ws	0	0	1	1	14126	16940.9	12588.2	14266.1	17072.6	12683.4	1.00992	1.00777	1.00756	2.01496	2.27438	1.31086	1.29543	1.28352	0.482949
10	nonAnonB	1	63	0	0	0	0	1	1	13	2	descending	1	cerebral	yes	yes	emergencyTEVAR	0	1	0	0	14249.9	16585.2	12334.3	14565.1	16803	12344.3	1.02212	1.01313	1.00081	2.66903	2.44144	1.19878	1.06426	0.689538	0.189875
11	nonAnonB	1	50	1	0	0	0	1	1	27.1	25.9	abdominal	0	no	no	no	conservative	1	0	0	0	14030.9	16523	12320.3	14074.9	16565.5	12331.4	1.00314	1.00257	1.0009	1.73636	1.72992	0.597798	1.61375	1.52967	0.471775
12	nonAnonB	1	46	0	1	1	0	1	1	12.9	17.3	abdominal	0	no	no	yes	conservative, rapid growth	1	0	0	0	13262.7	15465.6	11530.4	13519	15826.3	11703	1.01932	1.02332	1.01497	4.03259	4.90405	2.77342	3.09345	3.35538	1.45239
13	nonAnonB	1	51	1	0	0	0	1	1	9.1	0	abdominal	0	no	no	no	conservative	1	0	0	0	13210.2	15173.9	11155.5	13844.6	15879.8	11458.1	1.04802	1.04652	1.02713	3.46182	4.31615	2.96066	2.19219	2.20454	0.732522
14	nonAnonB	1	61	1	0	0	0	1	0	13.6	39.1	abdominal	0	no	no	no	conservative	1	0	0	0	13980.2	16931.8	12890.3	15116.5	17452.5	12667.4	1.08128	1.03075	0.982708	3.72992	4.04383	1.80246	0.472999	0.382496	0.0935003
15	nonAnonB	1	77	0	0	0	0	0	1	10.2	4.8	iliac	0	no	yes	yes	AscArchDes repair	0	0	0	1	14436.1	17741.8	13334.2	14452.3	17843.8	13381.4	1.00112	1.00575	1.00354	1.41003	1.5473	0.726198	0.943528	0.796283	0.0960884
16	nonAnonB	1	39	1	0	0	1	1	1	4.6	0	iliac	0	no	no	no	conservative	1	0	0	0	13801.7	15558.1	11165.8	13798.7	15591.3	11182	0.999783	1.00213	1.00145	2.48472	2.959	1.76042	1.74244	1.9144	0.842257
17	nonAnonB	1	50	1	0	0	1	1	0	5	5.6	iliac	0	no	no	no	conservative	1	0	0	0	12913.5	13862	11777	13407.1	14792.3	12431.6	1.03822	1.06711	1.05558	7.90253	14.0654	10.9109	7.30684	12.0743	9.95758
18	nonAnonB	1	70	0	0	0	0	0	1	24	9	abdominal	0	no	no	no	conservative	1	0	0	0	12924.6	14605.8	10335.4	12853	14565.8	10331	0.99446	0.997261	0.999574	1.71237	1.81195	0.621418	1.36069	1.49009	0.614124
19	nonAnonB	1	52	1	0	0	0	1	0	31.3	4	abdominal	0	limb	no	no	Arch FET	0	0	1	1	13453.7	16356.6	12338.7	13659.3	16652.3	12385.9	1.01528	1.01808	1.00383	2.45358	2.94191	1.58285	1.7449	1.48221	0.36889
